# Supplementary material for: A scoping review of causal methods enabling predictions under hypothetical interventions
Source: Diagn Progn Res. 2021 Feb 4;5:3. doi: 10.1186/s41512-021-00092-9 (PMC7860039; doi:10.1186/s41512-021-00092-9)
Supplement: Supplementary file 2 — Additional file 2. [file 41512_2021_92_MOESM2_ESM.xlsx]

## Sheet: Sheet1
Category	Title	Intervention Scenario	Article Type	Motivation	Clinical topic area of analysis	Types of exposure	Types of outcomes	Model description/formula	Stated assumptions	Reported advantages	Reported limitations	Future Topic	Simulation	Real-world Data	Code availability
External information	Candido dos Reis, F. J. et al. (2017) An updated PREDICT breast cancer prognostication and treatment benefit prediction model with independent validation, Breast Cancer Research, 19(1), p. 58. doi: 10.1186/s13058-017-0852-3.	Single intervention, Discrete choice, Average effect	Purely applied paper with methodology to address counterfactual prediction	The PREDICT model was originally developed using data from patients treated in the United Kingdom between 1999 and 2003. Since then, there have been several advances in breast cancer treatment. PREDICT has been shown to underestimate breast cancer specific mortality in women diagnosed under the age of 40. Another limitation is the use of discrete categories for tumour size and node status resulti…	Breast cencer	Binary	Suvival	Model the data with multi- variable fractional polynomial models in a Cox regression framework. A CPM was set up to predict breast cancer specific mortality. A treatment variable (adjuvant chemotherapy and adjuvant hormone therapy) was added to the prediction model as a predictor, and the ‘treatment benefits’ (coefficients) were fixed to the effect sizes reported from a meta-analyses of long-term…	Generalisability of effect from clinical trial.	This is an improved version of the PREDICT prognostication and treatment benefit model to reduce some of the limitations of the original model.	Prediction of non-breast cancer deaths was excellent in the model development data set but could under-predict or over-predict in the validation data sets.	NA	NA	Devlopment data are from patients with invasive breast cancer diagnosed in East Anglia, UK, between 1999 and 2003 identified by ECRIC. Validation samples are from the Nottingham/Tenovus Breast Cancer Study (NTBCS), data were available for 2232 cases of inva- sive breast cancer treated in Nottingham from 1989 to 1998.	Development data can be found http://ncin.org.uk/collecting_and_using_data/ data_access Validation data and stata code are available from the author on request.
	Brunner, F. J., et al. (2019) Application of non-HDL cholesterol for population-based cardio-vascular risk strati_cation: results from the Multinational Cardiovascular Risk Consortium., The Lancet 394.10215: 2173-2183.	Single intervention, Discrete choice, Average effect	Purely applied paper with methodology to address counterfactual prediction	To investigate the relevance of blood lipid concentrations to long-term incidence of cardiovascular disease and the relevance of lipid-lowering therapy for cardiovascular disease outcomes; to calculate the potential benefit of an early lipid-lowering strategy in individuals without prevalent cardiovascular disease across a range of non-HDL cholesterol categories.	CVD	Binary	Binary	Sex-specific multivariable analyses were computed using non-HDL cholesterol categories according to the European guideline thresholds, adjusted for age, sex, cohort, and classical modifiable cardiovascular risk factors. Then combine this CPM with a risk reduction model. Assuming a 30% or 50% reduction of baseline non-HDL cholesterol when lipid-lowering treatment is used, the authors then calculat…	The therapeutic benefit of lipid-lowering intervention investigated in the study is based on a hypothetical model that assumes a stable reduction of non­-HDL cholesterol.	1. The model provides the most comprehensive analysis of long-term risk for cardiovascular disease related to non-HDL cholesterol and offers an easily applicable tool to assess the long-term probabilities for cardiovascular disease events associated with non-HDL cholesterol, providing robust multinational information. 2. The derived tool allowed the estimation of cardiovascular disease event prob…	1. First, due to the population ­based longitudinal study design, the endpoint information is mainly based on medical reports or local registers and mis­ classification of endpoints for some of the observed effects cannot be excluded. 2. Second, only baseline data of blood lipids were available for current analyses. No information about dynamic changes during follow­ up or about the initiation of…	As per point made in limitation 4, this work provides an insight into benefits of a potential early intervention in primary prevention; future research needs to address many related questions, including whether intervention in young people with a high lifetime risk but low 10­year risk would yield greater benefits than late intervention.	NA	Multinational Cardiovascular Risk Consortium data from 19 countries across Europe, Australia, and North America.	Reported using R but codes not available
	Silva, R. (2016), Observational-Interventional Priors for Dose-Response Learning, in. Advances in Neural Information Processing Systems 29 (NIPS 2016).	Single intervention, Treatment dose (continuous), Conditional effect	Modelling with application via simulation and real data.	Sample sizes for controlled interventions may be small, while in the observational case a large number of measured confounders may need to be marginalized.	Infant Health and Development Program (IHDP): a study of the efficacy of “educational and family support services and pediatric follow-up offered during the first 3 years of life”.	Continuous	Continuous	p(Y =y|do(A =a))= \int p(Y =y|A =a,Z=z)p(Z=z)dz.	A(1) and additionally: It is possible to collect interventional data such that treatments are controlled	The method outperforms estimates given by using only observational or only interventional data in a variety of scenarios and provides an alternative way of interpreting related methods in the design of computer experiments.	Computaion complexity: covariance matrix K_obs of f_obs(A) is O(T^2N^2). T = |A|. (2) Have not discussed at all the important issue of sample selection bias. (3) Generalisability	(1) The cost of computing the covariance matrix Kobs of fobs(A) is O(T2N2), potentially expensive. In many practical applications, however, the size of X is not particularly large as it is a set of intervention points to be decided according to practical real-world constraints. Approximating such covariance matrix, if necessary, is a future research topic. (2) method can in principle be combined …	Yes	Using the Infant Health and Development Program (IHDP), targeted at premature infants with low birth weight	Code available http://papers.nips.cc/paper/6106-observational-interventional-priors-for-dose-response-learning
Intervention at a single point in time	Van Amsterdam, W. A. C., Verhoeff, J. J. C., de Jong, P. A., Leiner, T., & Eijkemans, M. J. C. (2019). Eliminating biasing signals in lung cancer images for prognosis predictions with deep learning. npj Digital Medicine, 2(1), 1-6.	Single intervention, Discrete choice (0/1), Average effect	Modelling with application via simulation and real data.	(1) There exists a clinical need for outcome prediction. (2) This outcome partly depends on treatment, and an unbiased estimate of the treatment effect is required. Aim to attain deep representations of images that are independent of certain factors of variation.	Lung caner	Binary	Survival	Ther method, as summarized in Fig. 2, revolves around two central notions: (1) Utilizing the resemblance of the final layer of a CNN with linear regression and (2) Separating the contributions of different factors of variation during training to enable exclusion of factors of variation after model convergence.	A(1), A(2) and additionally: An image is hypothesized to contain important information for the clinical prediction task. The collider can be measured from the image.	Can be extended to more complicated real world case e.g. where DAGs could include one or more colliders. The method can be adapted to multiple colliders in a straightforward manner by reserving a last layer activation for each collider, and requiring the other last layer activations to be independent of each of these colliders.	To attain the goal of personalized treatment recommendations with artificial intelligence, methods combining machine learning with causal inference need to be further developed. The experiments provide an example of how deep learning and structural causal models can be combined and are a small step forward towards personalized health care.	Possible directions for extension of experiments are introducing more elaborate data-generating mechanisms, for example with a treatment effect modifier or with statistical dependence between factors of variation within the image. In addition, similar approaches can be explored for medical images from different sources (e.g., pathology slides), or different data domains such as audio or natural l…	Semi-synthetic experiment: LIDC-IDRI + Observations were simulated by sampling noise variables from the appropriate distributions and dependent variables according to the structural causal model in Table 1; Rel world image with simulated treatment and outcome data.	semi-synthetic experiment: LIDC-IDRI	The source code for replicating the experiments is available which includes the pre-processing of the original CT-scans, simulation of observations and running of experiments. Source code link: https://doi.org/10.5281/zenodo.3522229
	Alaa, A. M., & Van Der Schaar, M. (2017). Bayesian Inference of Individualized Treatment Effects using Multi-task Gaussian Processes. In Advances in Neural Information Processing Systems 30 (NIPS 2017)	Single intervention, Discrete choice (0/1), Conditional effect	Modelling with application via simulation and real data.	(1) a growing interest in using machine learning to infer heterogeneous treatment effects from readily available observational data in EHRs. 2) The Bayesian approach allows to compute individualized measures of confidence in our estimates via pointwise credible intervals. With the exception of [5] and [9], all previous works do not associate their estimates with confidence measures, which hinders…	IHDP & UNOS; see the real-world data column.	Binary	Continuous/Survival times	The impact of selection bias is alleviated via a risk-based empirical Bayes method for adapting the multi-task GP prior, which jointly minimizes the empirical error in factual outcomes and the uncertainty in (unobserved) counterfactual outcomes.	A(2)	The Bayesian view of the problem is advantageous for two reason: (1) it allows computing individualized (pointwise) measures of uncertainty in T(.) via posterior credible intervals. (2) it allows reasoning about the unobserved counterfactual outcomes in a Bayesian fashion, and hence provides a natural proxy for the oracle learner’s empirical PEHE. (3) provide confidence intervals for the predicti…	No experiments regarding outcome prediciton accuracy. The computational burden is dominated by the O(n3) (matrix inversion line 13 in Alg.1; for large observational studies, this can be ameliorated using conventional sparse approximations	NA	semi-synthetic experiment, where covariates and treatment assignments are real but outcomes are simulated.	Semi-synthetic experiment, with (1) Infant Health and Development Program (IHDP) a (2) UNOS dataset: an observational dataset involving end-stage cardiovascular patients wait-listed for heart transplantation.	Code available: https://bitbucket.org/mvdschaar/mlforhealthlabpub/src/4fb84b06c83b7ed80b681c9b7d91e66c78495378/alg/causal_multitask_gaussian_processes_ite/
	Arjas, E. (2014) Time to Consider Time, and Time to Predict? Statistics in Biosciences. Springer New York LLC, 6(2), pp. 189{203. doi: 10.1007/s12561-013-9101-1.	Single intervention, Discrete choice, Conditional effect	Modelling with application via real data.	Use of longitudinal data with histories treatments and responses avaiable. Application-driven method development using longitudinal observational data.	Consider a situation in which the parents of a 14-month-old daughter would contemplate between such alternative choice.	Categorical	Survival	In a Bayesian non-parametric hazard model for the final outcome occurrence, past measurements and treatments are wrapped up to form a “internal history” for each individual, and then a continuous-time outcome variable intensity function relative to the histories was specified for each individual and the likelihood contribution from the outcome events of the individual is then of the standard Pois…	A(2) and local independence	The purpose of this paper is to illustrate the important but often neglected role which time has in the statistical treatment of causal problems; the approach adopted here differs in several respects from those currently considered standard in causal modeling and inference.	In studies involving real data the computational challenge can become formidable and even exceed what is feasible in practice.	Only a minor adjustment in the simulation is required if one would like to make a prediction corresponding to a planned schedule.	NA	Aetiology of acute middle ear infection (acute otitis media, AOM) in small children: a sample of N = 965 children from Oulu region in northern Finland, followed-up for episodes of AOM maximally to the age of 33 months, with mean length of follow-up of 20.4 months.	NA
Time-dependent treatments and confounding	Pajouheshnia R. et al. (2020) Accounting for time-dependent treatment use when developing a prognostic model from observational data: A review of methods. Stat Neerl. 74(1).	Multiple intervention; Discrete choice (0/1); Average effect	Method's review with a case study	Failure to account for time-dependent treatment use when developing a prognostic model can result in biased future predictions. There are potential methods to account for this; however, there is no clear consensus over whether one analytical approach to deal with the effect of treatment is to be preferred over another.	Chronic obstructive pulmonary disease (COPD)	Discrete	Survival	1. Divide patient follow-up into multiple periods, and fit logistic regression models in each of the periods by regressing the censoring events on predictors of the probability of being censored; 2. Derive time-varying censoring weights with numerator being Kaplan–Meier survival estimates produced by a null Cox model and denominator being censoring probability from Step 1. 3. After censoring, dev…	A(1) and A(2)	The model does not require any modeling of the treatment–outcome relation, as treated follow-up time is completely removed from the data set.	If there is a very strong indication for treatment resulting in structural non-positivity, the underlying assumptions of the weighting procedure are not met, which leads to residule confounding.	1. Future simulation studies and applications are needed to assess the value of applying IPCW or MSM to adjust for treatments in different treatment and disease settings. 2. Future studies using real data may need to consider employing advanced methods to account for treatment use in a validation data set. 3. It is not yet established whether shrinkage methods for model selection could influence …	NA	To predict 5-year mortality risk for patients with chronic obstructive pulmonary disease (COPD) if they were not to use cardio-selective 𝛽-blocking agents (SBBs) using electronic health record data from the Utrecht General Practitioners Network database, with patient entry and follow-up from July 1, 1996, to December 31, 2005	NA
	Sperrin, M. et al. (2018) Using marginal structural models to adjust for treatment drop-in when developing clinical prediction models, Statistics in Medicine. John Wiley & Sons, Ltd, 37(28), pp. 4142-4154. doi: 10.1002/sim.7913	Multiple intervention; Discrete choice (0/1); Average effect	Modelling with application via simulation and real data.	Clinical prediction models (CPMs) can inform decision making about treatment initiation, which requires predicted risks assuming no treatment is given. However, this is challenging since CPMs are usually derived using data sets where patients received treatment, often initiated postbaseline as “treatment drop-ins.”	Cardiovascular Disease	Binary	Binary	Following the classic development of IPTW for a MSM, the model first calculated stablised weights uing the postbaseline treatment history and baseline variables X_0 comprising all variables that are prognostic for Y (rather than only the effect modifiers). For outcome prediction, it then fitted a logistic model with the derived weight	A(1) and A(2)	The application of sophisticated counterfactual modeling, specifically the MSM, is novel. Using MSMs to adjust for treatment drop-in better reflected real-world healthcare; the model could estimate causal effects of treatment and risk under a variety of treatment regimens; the MSM was well calibrated in all circumstances considered since it can include the full treatment pathway.	(1) have not modeled interaction between treatment and prognostic factors (2) did not explicitly model statin discontinuation; doing so would allow more detailed counterfactual modeling of treatment histories and allow us to determine the optimal time to commence statins given the risk of subsequent discontinuation.(3) Only consider single treatment	(1) Since no residual confounding was assumed, sensitivity analyses to explore residual confounding are advisable when using routinely collected observational data for causal inference; (2) the requirements for building a deployable CPM would need more careful consideration; (3) as using a CPM is itself an intervention, suggesting that a meta-model with rapid feedback may be required to understan…	Yes	CVD	https://onlinelibrary.wiley.com/action/downloadSupplement?doi=10.1002%2Fsim.7913&file=SIM_7913-supp-0002_Simulation+study+code.docx
	Lim, B. Alaa, A., & van der Schaar, M. (2018). Forecasting Treatment Responses Over Time Using Recurrent Marginal Structural Networks. NeurIPS 2018	Multiple intervention; No restriction on treatment choices; Average effect	Modelling with application via simulation.	In MSM combined with IPTW, the effectiveness of bias correction is dependent on a correct specification of the conditional probability of treatment assignment, which is difficult to do in practice given the complexity of treatment planning. In standard MSMs, IPTWs are produced using pooled logistic regression, which makes strong assumptions on the form of the conditional probability distribution.…	Cancer growth and treatment responses	No restriction	No restriction	Propensity Networks: LSTM to compute treatment probabilities used for IPTW – Prediction Network: to determine the treatment response for a given set of planned interventions. –Encoder: learn good representations for the patients current clinical state with a standard LSTM that makes one-step-ahead predictions of the outcome Yt+1 ggiven oservations of covariates and actual treatments. –Decoder: to…	A(2)	(1) Compared to inference with Bayesian models which are computationally complex, making them difficult to scale, RNNs have the benefit of scalability and update their internal states with new observations as they arrive. (2) only[21] considered treatment responses for combined interventions and multiple targets. This is handled naturally in neural network by using multi-input/multi-output RNN ar…	NA	NA	To ensure that our tests are fully reproducible and realistic from a medical perspective, adopt the pharmacokinetic-pharmacodynamic (PK-PD) model- the state-of-the-art in treatment response modeling for non-small cell lung patients.	NA	https://papers.nips.cc/paper/7977-forecasting-treatment-responses-over-time-using-recurrent-marginal-structural-networks
	I. Bica, A. M. Alaa, M. van der Schaar, Estimating Counterfactual Treatment Outcomes over Time through Adversarially Balanced Representations, NeurIPS Machine Learning for Health Workshop, 2019 & ICLR 2020	Multiple intervention; Discrete treatment choices; Average effect	Modelling with application via simulation and real data.	In MSM combined with IPTW, the effectiveness of bias correction is dependent on a correct specification of the conditional probability of treatment assignment, which is difficult to do in practice given the complexity of treatment planning. In standard MSMs, IPTWs are produced using pooled logistic regression, which makes strong assumptions on the form of the conditional probability distribution.…	Treatment response in a tumour growth model	categorical	No restriction	The model seeked for a representation Φ of the patient history H ̅_t=(A ̅_(t-1),X ̅_t) that was not predictive of treatment assignments, i.e., P(Φ(H ̅_t )│A_t=a_1 )=⋯=P(Φ(H ̅_t )│A_t=a_D ); it proposed a counterfactual recurrent network (CRN) to estimate counterfactual outcomes for treatment plans. CRN removed the bias introduced by time-varying confounders through domain adversarial training fra…	A(2)	(1) handling time-dependent confounders; (2) modelling combinations of treatments assigned over time or for estimating the individualized effects of time- dependent treatments with associated dosage (3) has the potential to be used as part of clinical decision support systems to address relevant medical challenges involving selecting the best treatments for patients over time, identify optimal tr…	Additional theoretical understanding is needed for performing model selection in the causal inference setting with time-dependent treatments and confounders.	Build better balancing representations and to provide theoretical guarantees for the expected error on the counterfactuals. Additional theoretical understanding is also needed for performing model selection in the causal inference setting with time-dependent treatments and confounders.	Evaluate it on a Pharmacokinetic-Pharmacodynamic model of tumour growth (Geng et al., 2017), which uses a state- of-the-art bio-mathematical model to simulate the combined effects of chemotherapy and radiotherapy in lung cancer patients	Evaluate it on a Pharmacokinetic-Pharmacodynamic model of tumour growth (Geng et al., 2017), which uses a state- of-the-art bio-mathematical model to simulate the combined effects of chemotherapy and radiotherapy in lung cancer patients	Code available at https://bitbucket.org/mvdschaar/mlforhealthlabpub/src/4fb84b06c83b7ed80b681c9b7d91e66c78495378/alg/counterfactual_recurrent_network/
	Xu, Yanbo, Xu, Yanxun, and Sucshi Saria (2016) A Bayesian Nonparametric Approach for Estimating Individualized Treatment-Response Curves. Edited by F.Doshi-Velez et al. PMLR , pp. 282-300.	Multiple intervention; Discrete treatment choices; Conditional treatment effect	Modelling with application via simulation and real data.	Estimating the treatment responses from sparse, irregularly sampled data such as those in electronic health records (EHRs).	(1) kidney function deterioration in ICU; (2) the effects of diuretics on fluid balance.	categorical	Continuous	To capture individual heterogeneity, a nonparametric hierarchical prior on the parameters in the baseline progression and the treatment response model, a Dirichlet process (DP) mixture was used to cluster the parameters for the fixed-effects component of the baseline progression and the treatment response curves, and a DP mixture of Gaussian processes was used to cluster the random-effects compon…	A(2)	(1) Can be applied on irregularly sampled observational data. (2) lt flexibly models variations in treatment effects while borrowing information across individuals (3) the fully Bayesian approach quantifies uncertainty at the individual leve.	NA	Test sensitivity to different modeling choices; evaluate these models on other subpopulations with MIMIC and test sensitivity to different modeling choices.	One simulation study: to evaluate whether the proposed model can uncover the true treatment response curves and the extent to which the quality of the recovered curves depends on the choice of the hyperparameters	Two observational studies (1) individual’s response curves to treatments for managing creatinine level (2) estimate the effects of diuretics on fluid balance.	NA
	Soleimani, H., Subbaswamy, A., & Saria, S. (2017). Treatment-response models for counterfactual reasoning with continuous-time, continuous-valued interventions. In Uncertainty in Artificial Intelligence. Proceedings of the 33rd Conference, UAI 2017 AUAI Press Corvallis.	Continuous-time intervention; Continuous-valued treatments; Conditional treatment effect	Modelling with application via simulation and real data.	Continuous-time, continuous-valued interventions; longitudinal multivariate data	Modelling physiologic signals: EHR for ICU patients to examine treatment effects on renal function	No restriction (allow for continuous-time treatment)	No restriction	Similar to Xu et al. [20] but focused on estimating treatment response curves for multivariate outcomes. With a sharing latent structure imposed on each component, the modelled allowed us to jointly model all outcome variables for each individual.	A(2), A(3)	Flexibly model multiple outcomes; flexibility to fit the complex variation seen within signals and across individuals in clinical data.; deal with continuously-administrated treatment.	While this approach relies on reg- ularization to decompose the observed data into shared and signal-specific components, we need new methods for constraining the model in order to guarantee poste- rior consistency of the sub-components of this model.	NA	Perform a simulation study to show that in the presence of known shared structure (in signals and treatment effects) the proposed model can recover the true decomposition.	MIMIC II Clinical Database consisting of EHR for ICU patients from the Beth Israel Deaconess Medical Center: (1) Continuous Renal Replacement Therapy (CRRT) (2) In- termittent Hemodialysis (IHD).	NA
	Schulam, P., & Saria, S. (2017). Reliable Decision Support using Counterfactual Models. Advances in Neural Information Processing Systems 30 (NIPS 2017).	Continuous-time intervention; Continuous-valued treatments; Conditional treatment effect	Modelling with application via simulation and real data.	To model observational trace of (time, action, response).	Applicable to data from EHR but not restrict to such medical settings	continuous-time; no restriction on data type	continuous-time; no restriction on data type	Using a marked point process (MPP), with MPP intensity as a product of three models. The outcome model is was parametrised using a Gaussian process (GP), or any elaboration such as a hierarchical GP or mixture of GPs to capture the individual heterogeneity, and can be treated as a standard regression model that predicts predicted how the future the trajectory will progression given the previous a…	A(2), A(3), A(4)	The CGP builds on previous ideas in continuous-time causal inference (e.g. Robins 1997, Arjas and Parner 2004, Lok 2008), but is unique in that it can predict the full counterfactual trajectory of a time-dependent outcome. (1)make reliable risk predictions that are insensitive to the action policies used in the training data (2) CGP can be used to compare counterfactuals and answer “what if?” que…	(1) the validity of the CGP is conditioned upon a set of assumptions (this is true for all counterfactual models). In general, these assumptions are not testable. The reliability of approaches using counterfactual models therefore critically depends on the plausibility of those assumptions in light of domain knowledge;	(1) Formal procedures, such as sensitivity analyses (e.g., Robins et al. 2000, Scharfstein et al. 2014), that can identify when causal assumptions conflict with a data set will help to make these methods more easily applied in practice. (2)In addition, there may be other sets of structural assumptions beyond those presented that allow us to learn counterfactual GPs from non-experimental data. For…	Yes	ICU data from MIMIC-II database	Code available: https://arxiv.org/format/1703.10651
Abbreviations:	A(1): Relevant directed acyclic graphs (DAGs) available; A(2): Identifiability conditions (consistency, exchangeability, and positivity; or sequential version of consistency, exchangeability, and positivity for time-varying treatments); A(3): Continuous-time exchangeability; A(4): Non-informative measurement times.
